# Supplementary material for: In vivo loss of tumorigenicity in a patient-derived orthotopic xenograft mouse model of ependymoma
Source: Front Oncol. 2023 Mar 3;13:1123492. doi: 10.3389/fonc.2023.1123492 (PMC10020925; doi:10.3389/fonc.2023.1123492)
Supplement: Supplementary file 3 [file Table_1.xlsx]

## Sheet: Sheet1
Supplementary Table 1: Calibrated tumor subclass scores determined using the Molecular Neuropathology classifier (MNP) for each tumor sample or the PDOX. For patient tumors, the Sample ID describes the surgical sample number (1st, 2nd, 3rd, 4th) as indicated by the number following the patient ID (801806). Subclasses are as follows: PFA = Posterior fossa ependymoma group A; PFA-2 = Posterior foss…
		MNP v11b4	MNP v12.5
Source	Sample ID	PFA	PFA	PFA-2	PFA-2b	PFA-2a
Primary tumor	801806-1	0.99329	0.99967	0.99963	0.42826	0.57135
Spinal metastasis	801806-2	0.99216	0.9994	0.99928	0.91634	0.08292
Spinal metastasis	801806-3	0.99483	0.99926	0.99908	0.62013	0.37891
Cranial metastasis	801806-4	0.99197	0.99979	0.99747	0.8878	0.10914
PDOX	TK-EPN862	0.98952	0.99664	0.99587	0.90317	0.09203
