# Supplementary material for: In vivo loss of tumorigenicity in a patient-derived orthotopic xenograft mouse model of ependymoma
Source: Front Oncol. 2023 Mar 3;13:1123492. doi: 10.3389/fonc.2023.1123492 (PMC10020925; doi:10.3389/fonc.2023.1123492)
Supplement: Supplementary file 8 [file Table_6.xlsx]

## Sheet: Sheet1
Supplementary Table 6: EPN PDOX models are challenging to establish and have a low rate of success. Diagnoses are derived from clinical diagnostic reports and supported by methylation profiling where data was available. Successful establishment of PDOX models for each attempt with fresh surgical tissue is documented. *Status categories are as follows: Successful - sustained propagation of PDOX be…
Institute	Sample ID	Diagnosis	Mouse strain	Number of mice implanted (primary implant)	Number of mice that grew tumors (primary implant)	Approximate number of cells implanted per mouse (primary implant)	Anatomical location of implanted cells (primary implant)	Medium used for cell implantation	Primary implant grew in mouse	Latency to tumor-related symptoms (primary implant)	Number of successful passages to date	Average latency to tumor-related symptoms across all passages where passage number >2 (mean + SD)	Status*	Notes
Telethon Kids Institute	801806-4	PFA EPN	Balb/c nude and J:NU	5	3	1 x 106	Cortex and cerebellum	Matrigel	Y	7-9 months	1	NA	Failed	Tumor described in this report
Telethon Kids Institute	835823-1	Anaplastic EPN (first surgery)	Balb/c nude	8	0	1 x 106	Cortex	Matrigel	N	NA	0	NA	Failed
Telethon Kids Institute	835823-2	Anaplastic EPN (second surgery)	Balb/c nude	7	1	1 x 106	Cortex and cerebellum	Matrigel	Y	6 months	0	NA	Failed
Telethon Kids Institute	835823-3	Anaplastic EPN (third surgery)	Balb/c nude	7	0	3 x 106	Cortex	Matrigel	N	NA	0	NA	Failed
Telethon Kids Institute	843895	Spinal, myxopapillary ependymoma	Balb/c nude	5	0	5 x 105	Cortex	Matrigel	N	NA	0	NA	Failed
Telethon Kids Institute	857224	PFA EPN	Balb/c nude	5	0	2 x 106	Cortex	Matrigel	N	NA	0	NA	Failed
Telethon Kids Institute	861048	PFA EPN	Balb/c nude	5	0	6 x 105	Cortex	Matrigel	N	NA	0	NA	Failed
Telethon Kids Institute	861756	PFA EPN	Balb/c nude	10	0	1 x 106	Cortex and cerebellum	Matrigel	N	NA	0	NA	Failed
Telethon Kids Institute	903149	PFA EPN	NOD Rag1 KO	4	0	7 x 105	Cortex	Matrigel	N	NA	0	NA	Failed
Telethon Kids Institute	906462	PFA EPN	NOD Rag1 KO	3	0	5 x 105	Cortex	Matrigel	N	NA	0	NA	Failed
Children's Cancer Institute	P000706	ZFTA-fusion positive EPN	Balb/c nude	2	0	1.2x104	Cortex	Matrigel	N	NA	0	NA	Failed
Children's Cancer Institute	P001001	PFA EPN	Balb/c nude	2	0	2x104	Cerebellum	Matrigel	N	NA	0	NA	Failed
Children's Cancer Institute	P002103	PFA EPN	Balb/c nude	2	1	8x105	Cerebellum	Matrigel	Y	5 months	0	NA	Pending	Pending: Not yet up to second passage in vivo
Children's Cancer Institute	P006101	RELA EPN	NSG	6	6	2x105	Cortex	Matrigel	Y	5 months	1	NA	Pending	Pending: Not yet up to second passage in vivo
Children's Cancer Institute	P012301	PFA EPN	NSG	3	1	5x104	Cerebellum	Matrigel	Y	8 months	0	NA	Pending	Pending: Not yet up to second passage in vivo
Fred Hutch Cancer Center	EPD-110FH	EPN, NOS	NSG	3-5	UNK	1 x 105	Cortex	PBS	Y	UNK	1	NA	Failed
Fred Hutch Cancer Center	EPD-113FH	EPN, NOS	NSG	2	0	1 x 105	Cortex	PBS	N	NA	0	NA	Failed
Fred Hutch Cancer Center	EPD-115FH	EPN, NOS	NSG	5	0	1 x 105	Cortex	PBS	N	NA	0	NA	Failed
Fred Hutch Cancer Center	EPD-210FH	PFA EPN	NSG	10	6	1 x 105	Cortex	PBS	Y	4 months	6	2-3 months	Successful	Successful, no evidence of loss of tumorigenicity
Fred Hutch Cancer Center	EPD-212FH	EPN, NOS	NSG	5	4	1 x 105	Cortex	PBS	Y	10-13 months	1	NA	Failed
Fred Hutch Cancer Center	EPD-213FH	EPN, NOS	NSG	5	0	1 x 105	Cortex	PBS	N	NA	0	NA	Failed
Fred Hutch Cancer Center	EPD-215FH	EPN, NOS	NSG	3-5	0	1 x 105	Cortex	PBS	N	NA	0	NA	Failed
Fred Hutch Cancer Center	EPD-312FH	EPN, NOS	NSG	6	0	1 x 105	Cortex	PBS	N	NA	0	NA	Failed
Fred Hutch Cancer Center	EPD-313FH	EPN, NOS	NSG	3	1	1 x 105	Cortex	PBS	Y	14 months	4	1 month	Successful	Evidence of loss of tumorigenicity with increasing in vivo passages
Fred Hutch Cancer Center	EPD-314FH	EPN, NOS	NSG	4	0	1 x 105	Cortex	PBS	N	NA	0	NA	Failed
Fred Hutch Cancer Center	EPD-315FH	EPN, NOS	NSG	5	0	1 x 105	Cortex	PBS	N	NA	0	NA	Failed
Fred Hutch Cancer Center	EPD-410FH	EPN, NOS	NSG	3-5	UNK	1 x 105	Cortex	PBS	Y	4 months	7	1 month	Successful	Evidence of loss of tumorigenicity with increasing in vivo passages
Fred Hutch Cancer Center	EPD-411FH	EPN, NOS	NSG	3	0	1 x 105	Cortex	PBS	Y	NA	0	NA	Failed
Fred Hutch Cancer Center	EPD-412FH	EPN, NOS	NSG	4	0	1 x 105	Cortex	PBS	N	NA	0	NA	Failed
Fred Hutch Cancer Center	EPD-414FH	EPN, NOS	NSG	4	0	1 x 105	Cortex	PBS	N	NA	0	NA	Failed
Fred Hutch Cancer Center	EPD-415FH	EPN, NOS	NSG	5	0	1 x 105	Cortex	PBS	N	NA	0	NA	Failed
Fred Hutch Cancer Center	EPD-510FH	EPN, NOS	NSG	5	3	1 x 105	Cortex	PBS	Y	3 months	0	NA	Failed
Fred Hutch Cancer Center	EPD-513FH	EPN, NOS	NSG	5	0	1 x 105	Cortex	PBS	N	NA	0	NA	Failed
Fred Hutch Cancer Center	EPD-514FH	EPN, NOS	NSG	4	0	1 x 105	Cortex	PBS	N	NA	0	NA	Failed
Fred Hutch Cancer Center	EPD-611FH	EPN, NOS	NSG	4	0	1 x 105	Cortex	PBS	N	NA	0	NA	Failed
Fred Hutch Cancer Center	EPD-613FH	ZFTA-fusion positive EPN	NSG	4	1	1 x 105	Cortex	PBS	Y	12 months	5	8 months	Successful	Evidence of loss of tumorigenicity with increasing in vivo passages
Fred Hutch Cancer Center	EPD-710FH	PFA EPN	NSG	5	3	1 x 105	Cortex	PBS	Y	11-13 months	4	8 months	Successful	Successful, no evidence of loss of tumorigenicity
Fred Hutch Cancer Center	EPD-712FH	EPN, NOS	NSG	3-5	0	1 x 105	Cortex	PBS	N	NA	0	NA	Failed
Fred Hutch Cancer Center	EPD-810FH	EPN, NOS	NSG	4	0	1 x 105	Cortex	PBS	N	NA	0	NA	Failed
